# Supplementary material for: Modeling Drug Resistance Emergence and Transmission in HIV-1 in the UK
Source: Viruses. 2023 May 25;15(6):1244. doi: 10.3390/v15061244 (PMC10304371; doi:10.3390/v15061244)
Supplement: Supplementary file 1 [file viruses-15-01244-s001.zip]

Archive with 1 entries (1 files):
- viruses-2377830-supplementary.pdf
